# Supplementary material for: The Early Childhood Development of Pediatric Burn Patients
Source: Eur Burn J. 2024 May 14;5(2):145–54. doi: 10.3390/ebj5020012 (PMC11544976; doi:10.3390/ebj5020012)
Supplement: Supplementary file 1 [file ebj-05-00012-s001.zip]

Archive with 1 entries (1 files):
- ebj-2855026-Supplement S1.pdf
